# Supplementary material for: Gender Differences in Whether and How Perceived Inequality Hampers Self-Rated Health and Mental Health: Evidence from the Chinese General Social Survey and a Randomized Experiment in China
Source: Int J Environ Res Public Health. 2024 Dec 10;21(12):1640. doi: 10.3390/ijerph21121640 (PMC11675398; doi:10.3390/ijerph21121640)
Supplement: Supplementary file 1 [file ijerph-21-01640-s001.zip]

Archive with 2 entries (2 files):
- ijerph-3224440-supplementary1209.pdf
- ineq&health_original data.dta
